# Supplementary material for: Redescription of Urartucoris ermolenkoi (Hemiptera, Heteroptera, Coreidae) and a revised key to the genera of Pseudophloeini of the Western Palaearctic Region
Source: Zookeys. 2013 Jul 30;(319):191–209. doi: 10.3897/zookeys.319.4309 (PMC3764521; doi:10.3897/zookeys.319.4309)
Supplement: XML Treatment for Urartucoris [file zookeys.319.4309-treatment1.xml]

<!DOCTYPE tp:taxon-treatment
  PUBLIC "-//TaxonX//DTD Taxonomic Treatment Publishing DTD v0 20100105//EN" "tax-treatment-NSO.dtd">
<tp:taxon-treatment xmlns:tp="http://www.plazi.org/taxpub"><tp:treatment-meta><mixed-citation publication-type="journal"><person-group><name><surname>Kment</surname><given-names>Petr</given-names></name><name><surname>Fent</surname><given-names>Meral</given-names></name><name><surname>Japoshvili</surname><given-names>George</given-names></name></person-group><article-title>Redescription of <italic>Urartucoris ermolenkoi</italic> (Hemiptera, Heteroptera, Coreidae) and a revised key to the genera of Pseudophloeini of the Western Palaearctic Region</article-title><source>Zookeys</source><day>30</day><month>7</month><year>2013</year><volume>2013</volume><issue>319</issue><fpage>191</fpage><lpage>209</lpage><pub-id pub-id-type="doi">10.3897/zookeys.319.4309</pub-id></mixed-citation></tp:treatment-meta><tp:nomenclature><tp:taxon-name>
                        <tp:taxon-name-part taxon-name-part-type="genus">Urartucoris</tp:taxon-name-part>
                        <object-id xmlns:xlink="http://www.w3.org/1999/xlink" xlink:type="simple">http://species-id.net/wiki/Urartucoris</object-id>
                    </tp:taxon-name><tp:taxon-authority>P. V. Putshkov, 1979</tp:taxon-authority><tp:nomenclature-citation-list><tp:nomenclature-citation><tp:taxon-name>Urartucoris</tp:taxon-name><comment> P. V. Putshkov, 1979: 62 (original description). Type species:<italic><tp:taxon-name>Urartucoris ermolenkoi</tp:taxon-name></italic> P. V. Putshkov, 1979, by original designation.</comment></tp:nomenclature-citation><tp:nomenclature-citation><tp:taxon-name>Urartucoris</tp:taxon-name><comment><xref ref-type="bibr" rid="B4">: Dolling (1986)</xref>: 206–207 (taxonomic relationships, distribution), <xref ref-type="bibr" rid="B5">Dolling (2006)</xref>: 55 (catalogue).</comment></tp:nomenclature-citation></tp:nomenclature-citation-list></tp:nomenclature><tp:treatment-sec sec-type="Redescription"><title>Redescription.</title><p><bold><italic>Structure</italic>.</bold> <italic>Head</italic> porrect, robust, about as long as wide across eyes, strongly gibbose dorsally, anterior portion of head (anteriad of antenniferous tubercles) long (<xref ref-type="fig" rid="F2">Fig. 2</xref>). Clypeus anteriorly surpassing mandibular plates. Antenniferous tubercles large, apically produced into long, inward-curved projection embracing base of antennal segment I. Compound eyes small, globular, protruding from head outline by most of their width (<xref ref-type="fig" rid="F2">Fig. 2</xref>). Ocelli situated on small tubercles slightly posteriad of posterior margin of compound eyes, directed dorsolaterad; each ocellus closer to eye than to each other. Antennal segments ordered from longest to shortest: II &gt; IV &gt; III ≥ I. Antennal segment I robust, obovate, narrowing in basal one quarter of its length, slightly curved towards base, its apex surpassing apex of clypeus anteriorly; antennal segments II–IV much more slender, II and III almost cylindrical, slightly widening towards apex, IV spindle-shaped, with constricted base (<xref ref-type="fig" rid="F2">Fig. 2</xref>). Bucculae short, covering approximately anterior half of labial segment I, surpassing labial segment I ventrally, ventral margin rounded, anteriorly reaching apex of clypeus (<xref ref-type="fig" rid="F2">Fig. 4</xref>). Labial segments ordered from longest to shortest: I &gt; II &gt; IV &gt; III; apex of segment I not reaching posterior margin of head, apex of segment II reaching anterior margin of procoxae, and apex of segment IV reaching anterior margin of mesocoxae (<xref ref-type="fig" rid="F2">Figs 3, 4</xref>).</p><fig id="F2" position="float" orientation="portrait"><label>Figures 2–5.</label><caption><p><italic><tp:taxon-name>Urartucoris ermolenkoi</tp:taxon-name></italic> P. V. Putshkov, 1979, male (10.2 mm). <bold>2–4</bold> habitus (<bold>2</bold> dorsal view <bold>3</bold> ventral view <bold>4</bold> lateral view) <bold>5</bold> intact pygophore in posterior view. (Photos P. Kment).</p></caption><graphic xmlns:xlink="http://www.w3.org/1999/xlink" xlink:href="ZooKeys-319-191-g002.jpg" position="float" orientation="portrait" xlink:type="simple"/></fig><p><italic>Pronotum</italic> trapezoid, anterior margin slightly concave, lateral and posterior margin nearly straight (<xref ref-type="fig" rid="F2">Fig. 2</xref>). Pronotum highest at line connecting humeral angles, sloping anteriorly towards head (<xref ref-type="fig" rid="F4">Fig. 4</xref>). Pronotal disk flat, slightly sloping towards lateral and posterior margin. Anterior margin of pronotum raised, forming sharp collar (most prominent laterally) (<xref ref-type="fig" rid="F2">Figs 2, 3</xref>), constricted posteriorly by deep transverse groove continuing to propleura; anterolateral angles of pronotum such as in <italic><tp:taxon-name>Ceraleptus</tp:taxon-name></italic> not developed. Lateral margins of pronotum and humeral angles rounded, unarmed, not protruding (<xref ref-type="fig" rid="F2">Fig. 2</xref>).</p><p><italic>Scutellum</italic> triangular, slightly wider than long, flat, only anterolateral angles with small depressions, apex acutangulate (<xref ref-type="fig" rid="F2">Fig. 2</xref>).</p><p><italic>Thoracic venter</italic>. Mesosternum depressed between mesocoxae. Metasternum anteriorly convex, narrowing posteriad, metacoxae situated close to each other (<xref ref-type="fig" rid="F2">Fig. 3</xref>). Metapleuron posterolaterally rounded, not protruding (<xref ref-type="fig" rid="F2">Fig. 3</xref>). Ostiole of metathora- cic scent glands shifted somewhat laterad, situated between meso- and metacetabulum, laterally accompanied with a short peritreme; vestibular scar well visible; evaporatorium very small, narrowly surrounding vestibular scar, ostiole, and peritreme.</p><!--PageBreak--><p><italic>Legs</italic>. All femora oval in cross-section. Profemur widest in midlength, mesofemur approximately in its apical third (<xref ref-type="fig" rid="F2">Fig. 3</xref>), both unarmed. Metafemur clavate, widest subapically (<xref ref-type="fig" rid="F2">Fig. 3</xref>), its ventral surface with two parallel rows of more than ten spines and small denticles getting bigger from base to apex, two to four of the spines being large, the spines in rows being situated in nearly equal distances; surface between both rows flat, smooth. Tibiae somewhat flattened laterally, slightly widening from base to apex, unarmed. Tarsomeres ordered from longest to shortest: I &gt; III &gt; II, tarsomere I being slightly longer than II and III combined (<xref ref-type="fig" rid="F2">Fig. 3</xref>).</p><p><italic>Wings</italic>. Corium widest approximately at midlength, narrowing both anteriad and posteriad, costal margin of corium therefore slightly convex medially; posterolateral angle of corium acutangulate (<xref ref-type="fig" rid="F2">Fig. 2</xref>). Membrane apically rounded, reaching apex of abdomen (♂; <xref ref-type="fig" rid="F2">Fig. 2</xref>) or slightly shorter (♀). Hind wings developed.</p><p><italic>Abdomen</italic> widest slightly behind its midlength (<xref ref-type="fig" rid="F2">Fig. 3</xref>). Corium exposed, directed dorsolaterad, its outer margin smooth, posterolateral angles of laterotergites not protruding (<xref ref-type="fig" rid="F2">Fig. 3</xref>), except for obtusangulate posterolateral angles of laterotergite VII in females. Abdominal venter regularly convex.</p><p><italic>Male genitalia</italic>. Pygophore (<xref ref-type="fig" rid="F2">Figs 5</xref>–<xref ref-type="fig" rid="F3">9</xref>) black, lateral angles slightly brownish, insinuated anterolaterally, posterolateral angles distinctly produced, lobe-like, surrounding parameres laterally; infolding of ventral rim large, with a pair of depressions harbouring basal portion of parameres (<xref ref-type="fig" rid="F3">Fig. 7</xref>). Paramere sockets not visible in dorsal view, covered by posterolateral angles of pygophore (<xref ref-type="fig" rid="F3">Figs 6–7</xref>). Paramere (<xref ref-type="fig" rid="F4">Figs 10–13</xref>) clavate in posterior (outer) and anterior (inner) view, slightly S-shaped in lateral view; posterior surface (<xref ref-type="fig" rid="F4">Fig. 13</xref>) of head of paramere flattened, pale brown, bearing sparse and stout setae arising from large punctures; rest of paramere body blackish; inner surface (<xref ref-type="fig" rid="F4">Fig. 11</xref>) produced into two ridges holding acute angle, distal ridge higher, apically rounded, proximal one lower and angulate; surface between the ridges and between proximal ridge and base of the paramere concave, rest of anterior surface convex. Phallus (<xref ref-type="fig" rid="F4">Figs 14–16</xref>) with sclerotized vesica with two coils and a single pair of long endophallic reservoir outgrowths.</p><fig id="F3" position="float" orientation="portrait"><label>Figures 6–9.</label><caption><p><italic><tp:taxon-name>Urartucoris ermolenkoi</tp:taxon-name></italic> P. V. Putshkov, 1979, dissected pygophore: <bold>6</bold> dorsal view <bold>7</bold> posterodorsal view <bold>8</bold> posterior view <bold>9</bold> lateral view. Scale bar: 1 mm.</p></caption><graphic xmlns:xlink="http://www.w3.org/1999/xlink" xlink:href="ZooKeys-319-191-g003.jpg" position="float" orientation="portrait" xlink:type="simple"/></fig><fig id="F4" position="float" orientation="portrait"><label>Figures 10–16.</label><caption><p><italic><tp:taxon-name>Urartucoris ermolenkoi</tp:taxon-name></italic> P. V. Putshkov, 1979. <bold>10–13</bold> paramere (<bold>10, 12</bold> lateral views <bold>11</bold> anterior view <bold>13</bold> posterior view). <bold>14–16</bold> phallus (not inflated, articulatory apparatus lost) <bold>14</bold> dorsal view <bold>15</bold> lateral view <bold>16</bold> ventral view). Lettering: <bold>ero</bold> endophallic reservoir outgrowths, <bold>ds</bold> ductus seminis, <bold>ve</bold> vesica. Scale bar: 0.5 mm.</p></caption><graphic xmlns:xlink="http://www.w3.org/1999/xlink" xlink:href="ZooKeys-319-191-g004.jpg" position="float" orientation="portrait" xlink:type="simple"/></fig></tp:treatment-sec><tp:treatment-sec sec-type="Differential diagnosis"><title>Differential diagnosis.</title><p><italic><tp:taxon-name>Urartucoris</tp:taxon-name></italic> differs from all Palaearctic <tp:taxon-name>Pseudophloeini</tp:taxon-name> in very long antennal segment II, sharp and well delimited pronotal collar, and presence of two nearly identical rows of denticles and spines on metafemora, the spines in the rows being situated in nearly equal distances. It resembles the genus <italic><tp:taxon-name>Ceraleptus</tp:taxon-name></italic> (especially <italic><tp:taxon-name>Ceraleptus gracilicornis</tp:taxon-name></italic> (Herrich-Schaeffer, 1835)) in the close position of the metacoxae but it differs from it, besides the above mentioned generic characters, in the robust antennae and the body being covered by stiff spinules (<xref ref-type="bibr" rid="B28">Putshkov 1979</xref>). See also the Key below. Also <xref ref-type="bibr" rid="B4">Dolling (1986)</xref> suggested close relationship between <italic><tp:taxon-name>Urartucoris</tp:taxon-name></italic>, <italic><tp:taxon-name>Ceraleptus</tp:taxon-name></italic>, and <italic><tp:taxon-name>Microtelocerus</tp:taxon-name></italic>, but without listing a single shared character.</p></tp:treatment-sec><tp:treatment-sec sec-type="Etymology"><title>Etymology.</title><p>Originally, etymology of the name was not specified. The name consists of the name Urartu, which was an ancient Armenian kingdom (ca. 860–585 B.C.) spread out between Asia Minor, Caucasus and Mesopotamia, with center around the Van Lake (today in eastern Turkey), and the ending -<italic>coris</italic>, used for true bug. The name is masculine.</p><!--PageBreak--></tp:treatment-sec><ref-list><ref id="B4"><mixed-citation xmlns:xlink="http://www.w3.org/1999/xlink" xlink:type="simple"><person-group><name name-style="western"><surname>Dolling</surname><given-names>WR</given-names></name></person-group> (<year>1986</year>) <article-title>The tribe Pseudophloeini (Hemiptera: Coreidae) in the Old World tropics with a discussion on the distribution of the Pseudophloeinae.</article-title><source>Bulletin of the British Museum (Natural History), Entomology</source><volume>53</volume>: <fpage>151</fpage>-<lpage>212</lpage>.</mixed-citation></ref><ref id="B5"><mixed-citation xmlns:xlink="http://www.w3.org/1999/xlink" xlink:type="simple"><person-group><name name-style="western"><surname>Dolling</surname><given-names>WR</given-names></name></person-group> (<year>2006</year>) <article-title>Coreidae Leach, 1815.</article-title> In: <person-group><name name-style="western"><surname>Aukema</surname><given-names>B</given-names></name><name name-style="western"><surname>Rieger</surname><given-names>C</given-names></name></person-group> (<role>Eds</role>). <issue-title>Catalogue of the Heteroptera of the Palaearctic Region.</issue-title><source>Vol. 5. Pentatomorpha II. Amsterdam: The Netherlands Entomological Society</source><volume>5</volume>: <fpage>43</fpage>-<lpage>101</lpage>.</mixed-citation></ref><ref id="B28"><mixed-citation xmlns:xlink="http://www.w3.org/1999/xlink" xlink:type="simple"><person-group><name name-style="western"><surname>Putshkov</surname><given-names>PV</given-names></name></person-group> (<year>1979</year>) <article-title>Novye rod i vid podsemeystva Pseudophloeinae (Heteroptera, Coreidae) iz Zakavkaz’ya. [New genus and species of the subfamily Pseudophloeinae (Heteroptera, Coreidae) from Transcaucasia].</article-title><source>Trudy Vsesoyuznogo Entomologicheskogo Obshchestva</source><volume>61</volume>: <fpage>62</fpage>–<lpage>64</lpage><comment>[in Russian]</comment>.</mixed-citation></ref></ref-list></tp:taxon-treatment>
